# Supplementary material for: Modelling mutational and selection pressures on dinucleotides in eukaryotic phyla –selection against CpG and UpA in cytoplasmically expressed RNA and in RNA viruses
Source: BMC Genomics. 2013 Sep 10;14:610. doi: 10.1186/1471-2164-14-610 (PMC3829696; doi:10.1186/1471-2164-14-610)
Supplement: Additional file 2: Figure S1 — Observed / expected frequencies of all 16 dinucleotides in human DNA (Additional file 2: Figure S1A) and mRNA sequences (Additional file 2: Figure S1B), D. rerio DNA and mRNA sequences (S1C, S1D) and A. gambiae DNA and mRNA sequences (S1E, S1F). Values (y-axis) were plotted as a function of G+C content (x-axis). Frequencies of each dinucleotide predicted from mutational models with 1, 2 and 4 parameters (1p, 2p and 4p; see inset key) are superimposed on each distribution along with the quadratic line of best fit for each dataset generated from starting sequences ranging in G+C composition from 20%-80%. [file 1471-2164-14-610-S2.zip]

Archive with 6 entries (6 files):
- 6651377410224333_add10.jpeg
- 6651377410224333_add5.jpeg
- 6651377410224333_add6.jpeg
- 6651377410224333_add7.jpeg
- 6651377410224333_add8.jpeg
- 6651377410224333_add9.jpeg
